# Supplementary material for: Therapeutic Potential of Bioactive Compounds in Edible Mushroom-Derived Extracellular Vesicles: Isolation and Characterization of EVs from Pleurotus eryngii
Source: Pharmaceuticals (Basel). 2025 Sep 12;18(9):1362. doi: 10.3390/ph18091362 (PMC12472452; doi:10.3390/ph18091362)
Supplement: Supplementary file 1 [file pharmaceuticals-18-01362-s001.zip]

Archive with 1 entries (1 files):
- pharmaceuticals-3844968-supplementary.pdf
